# Supplementary material for: A Weighted Gene Co-expression Network Analysis Reveals lncRNA Abnormalities in the Peripheral Blood Associated With Ultra-High-Risk for Psychosis
Source: Front Psychiatry. 2020 Dec 15;11:580307. doi: 10.3389/fpsyt.2020.580307 (PMC7769947; doi:10.3389/fpsyt.2020.580307)
Supplement: Supplementary file 2 [file Table_2.XLSX]

## Sheet: Sheet1
	Gene Ontology Enrichment Analysis for UHR mRNA modules
module	modSize	bkgrModSize	rank	enrichmentP	termID	termOntology	termName	term Definition
pink	132	127	1	0.000199912	GO:0034104	BP	negative regulation of tissue remodeling	Any process that stops, prevents, or reduces the frequency, rate, or extent of tissue remodeling.
pink	132	127	2	0.000332162	GO:0043583	BP	ear development	The process whose specific outcome is the progression of the ear over time, from its formation to the mature structure. The ear is the sense organ in vertebrates that is specialized for the detection of sound, and the maintenance of balance. Includes the outer ear and middle ear, which collect and transmit sound waves; and the inner ear, which contains the organs of balance and (except in fish) h…
pink	132	127	3	0.000394544	GO:2000514	BP	regulation of CD4-positive, alpha-beta T cell activation	Any process that modulates the frequency, rate or extent of CD4-positive, alpha-beta T cell activation.
pink	132	127	4	0.000582896	GO:0048839	BP	inner ear development	The process whose specific outcome is the progression of the inner ear over time, from its formation to the mature structure.
pink	132	127	5	0.000588857	GO:0046649	BP	lymphocyte activation	A change in morphology and behavior of a lymphocyte resulting from exposure to a specific antigen, mitogen, cytokine, chemokine, cellular ligand, or soluble factor.
pink	132	127	6	0.000736189	GO:0045622	BP	regulation of T-helper cell differentiation	Any process that modulates the frequency, rate or extent of T-helper cell differentiation.
pink	132	127	7	0.000746733	GO:0007159	BP	leukocyte cell-cell adhesion	The attachment of a leukocyte to another cell via adhesion molecules.
pink	132	127	8	0.000893764	GO:0002521	BP	leukocyte differentiation	The process in which a relatively unspecialized hemopoietic precursor cell acquires the specialized features of a leukocyte. A leukocyte is an achromatic cell of the myeloid or lymphoid lineages capable of ameboid movement, found in blood or other tissue.
pink	132	127	9	0.000907308	GO:0050863	BP	regulation of T cell activation	Any process that modulates the frequency, rate or extent of T cell activation.
pink	132	127	10	0.000945552	GO:0045623	BP	negative regulation of T-helper cell differentiation	Any process that stops, prevents, or reduces the frequency, rate or extent of T-helper cell differentiation.
red	181	173	1	7.17288e-05	GO:0030659	CC	cytoplasmic vesicle membrane	The lipid bilayer surrounding a cytoplasmic vesicle.
red	181	173	2	0.00010077	GO:0012506	CC	vesicle membrane	The lipid bilayer surrounding any membrane-bounded vesicle in the cell.
red	181	173	3	0.000132043	GO:0005793	CC	endoplasmic reticulum-Golgi intermediate compartment	A complex system of membrane-bounded compartments located between endoplasmic reticulum (ER) and the Golgi complex, with a distinctive membrane protein composition; involved in ER-to-Golgi and Golgi-to-ER transport.
red	181	173	4	0.000229581	GO:0005783	CC	endoplasmic reticulum	The irregular network of unit membranes, visible only by electron microscopy, that occurs in the cytoplasm of many eukaryotic cells. The membranes form a complex meshwork of tubular channels, which are often expanded into slitlike cavities called cisternae. The ER takes two forms, rough (or granular), with ribosomes adhering to the outer surface, and smooth (with no ribosomes attached).
red	181	173	5	0.000300984	GO:0051965	BP	positive regulation of synapse assembly	Any process that activates, maintains or increases the frequency, rate or extent of synapse assembly, the aggregation, arrangement and bonding together of a set of components to form a synapse.
red	181	173	6	0.000632808	GO:0043231	CC	intracellular membrane-bounded organelle	Organized structure of distinctive morphology and function, bounded by a single or double lipid bilayer membrane and occurring within the cell. Includes the nucleus, mitochondria, plastids, vacuoles, and vesicles. Excludes the plasma membrane.
red	181	173	7	0.000861881	GO:0001818	BP	negative regulation of cytokine production	Any process that stops, prevents, or reduces the rate of production of a cytokine.
red	181	173	8	0.00100969	GO:2001243	BP	negative regulation of intrinsic apoptotic signaling pathway	Any process that stops, prevents or reduces the frequency, rate or extent of intrinsic apoptotic signaling pathway.
red	181	173	9	0.00121079	GO:0061702	CC	inflammasome complex	A cytosolic protein complex that is capable of activating caspase-1.
red	181	173	10	0.00149187	GO:0005515	MF	protein binding	Interacting selectively and non-covalently with any protein or protein complex (a complex of two or more proteins that may include other nonprotein molecules).
